# Supplementary material for: Chemical Composition and Antioxidant and Antibacterial Potencies of the Artemisia ordosica Aerial Parts Essential Oil during the Vegetative Period
Source: Molecules. 2022 Dec 14;27(24):8898. doi: 10.3390/molecules27248898 (PMC9781940; doi:10.3390/molecules27248898)
Supplement: Supplementary file 1 [file molecules-27-08898-s001.zip]

Archive with 1 entries (1 files):
- molecules-2063257-SI.pdf
